# Supplementary material for: TET1 may contribute to hypoxia-induced epithelial to mesenchymal transition of endometrial epithelial cells in endometriosis
Source: PeerJ. 2020 Sep 15;8:e9950. doi: 10.7717/peerj.9950 (PMC7500323; doi:10.7717/peerj.9950)
Supplement: Table S1 — The raw data showing the proportions of TET1, N-cadherin and E-cadherin positive staining cells in the glandular epithelium of 15 normal endometria, 15 eutopic endometria and 15 ovarian endometriomas by IHC analysis, and the expression of global 5-hmC in the total genomic DNA. [file peerj-08-9950-s003.csv]

Supplementary Table 1. The proportions of TET1, N-cadherin and E-cadherin positive staining cells in the glandular epithelium of the normal endometria, eutopic endometria and ovarian endometrioma by IHC analysis (n=15/group, raw data for figure 2S-U).
	E-cadherin (%)	N-cadherin (%)	TET1 (%)
Normal endometria 1	94.23	2.95	2.53
Normal endometria 2	93.1	1.33	1.13
Normal endometria 3	91.77	2.61	1.77
Normal endometria 4	90.42	2.31	1.79
Normal endometria 5	91.3	3.24	1.22
Normal endometria 6	91.42	1.79	2.45
Normal endometria 7	89.59	1.99	1.99
Normal endometria 8	89.47	2.81	2.38
Normal endometria 9	92.12	2.64	0.66
Normal endometria 10	93.16	1.11	2.05
Normal endometria 11	89.31	1.89	1.33
Normal endometria 12	95.12	2.69	0.94
Normal endometria 13	89.54	1.89	1.17
Normal endometria 14	92.48	2.12	0.98
Normal endometria 15	92	2.15	2.63
Eutopic endometria 1	80.12	21.35	15.77
Eutopic endometria 2	79.3	24.86	19.88
Eutopic endometria 3	78.1	25.34	13.52
Eutopic endometria 4	81.1	23.88	14.13
Eutopic endometria 5	77.78	23.55	15.59
Eutopic endometria 6	77.1	24.12	16.5
Eutopic endometria 7	81	26.49	18.14
Eutopic endometria 8	78.2	21.3	19.12
Eutopic endometria 9	77.6	23.92	14.44
Eutopic endometria 10	75.11	25.61	16.03
Eutopic endometria 11	74.77	23.89	16.01
Eutopic endometria 12	76	25.74	17.79
Eutopic endometria 13	75.11	23.59	16.88
Eutopic endometria 14	77	25.35	16.42
Eutopic endometria 15	78	23.15	18.23
Ovarian endometrioma 1	3.91	57.13	59.17
Ovarian endometrioma 2	4.11	64.84	59.09
Ovarian endometrioma 3	3.39	56.02	63.21
Ovarian endometrioma 4	3.17	63.23	62.36
Ovarian endometrioma 5	2.5	59.28	58.11
Ovarian endometrioma 6	3.85	62.19	59.45
Ovarian endometrioma 7	3.4	58.48	57.72
Ovarian endometrioma 8	1.54	58.56	53.98
Ovarian endometrioma 9	1.21	64.99	57.56
Ovarian endometrioma 10	1.33	62.78	60.73
Ovarian endometrioma 11	1.83	60.67	59.03
Ovarian endometrioma 12	2.02	60.24	61.55
Ovarian endometrioma 13	3.68	61.66	60.19
Ovarian endometrioma 14	1.06	58.91	56.27
Ovarian endometrioma 15	3.04	65.83	57.48
