# Supplementary material for: TET1 may contribute to hypoxia-induced epithelial to mesenchymal transition of endometrial epithelial cells in endometriosis
Source: PeerJ. 2020 Sep 15;8:e9950. doi: 10.7717/peerj.9950 (PMC7500323; doi:10.7717/peerj.9950)
Supplement: Table S2 — The raw data showing the proportions of TET1, N-cadherin and E-cadherin positive staining cells in the glandular epithelium of 15 normal endometria, 15 eutopic endometria and 15 ovarian endometriomas by IHC analysis, and the expression of global 5-hmC in the total genomic DNA. [file peerj-08-9950-s004.csv]

Supplementary Table 2. Expression of global 5-hmC in the total genomic DNA (n=6/group, raw data for figure 2V).
Normal	Eutopic	Ectopic
0.04	0.035	0.03
0.045	0.03	0.07
0.02	0.04	0.06
0.03	0.045	0.05
0.038	0.03	0.039
0.037	0.02	0.06
