# Supplementary material for: TET1 may contribute to hypoxia-induced epithelial to mesenchymal transition of endometrial epithelial cells in endometriosis
Source: PeerJ. 2020 Sep 15;8:e9950. doi: 10.7717/peerj.9950 (PMC7500323; doi:10.7717/peerj.9950)
Supplement: Table S3 — The quantitative analysis of the correlation of TET1, N-cadherin and E-cadherin expression by double staining immunofluorescence (n=30, raw data for figure 2E). [file peerj-08-9950-s005.csv]

Supplementary Table 3. Quantitative analysis of TET1, N-cadherin and E-cadherin expression correlation by double staining immunofluorescence (n=30, raw data for figure 2OO-PP).
E-cadherin??%??	TET1 (%)		N-cadherin??%??	TET1
0	60		12	18
0	85		13	19
38	0		14	20
76	0		20	15
84	0		20	21
100	0		25	22
97	5		35	28
81	18		35	38
60	18		40	70
60	20		70	85
50	25		75	45
6	44		21	0
6	66		22	25
2	70		10	10
0	80		10	20
