# Supplementary material for: TET1 may contribute to hypoxia-induced epithelial to mesenchymal transition of endometrial epithelial cells in endometriosis
Source: PeerJ. 2020 Sep 15;8:e9950. doi: 10.7717/peerj.9950 (PMC7500323; doi:10.7717/peerj.9950)
Supplement: Table S4 — The three times of western blotting which indicate that hypoxia alters the expression of HIFs, TET1 and EMT markers (raw data for figure 3). [file peerj-08-9950-s006.csv]

Supplementary Table 4. Hypoxia alters the expression of HIFs, TET1 and EMT markers (raw data for figure 3).
	0h	4h	8h	24h
E-cadherin/actin	0.27	0.22	0.21	0.12
	0.26	0.21	0.18	0.09
	0.28	0.23	0.24	0.16
HIF1¦Á/actin	0.05	0.09	0.19	0.25
	0.04	0.07	0.13	0.21
	0.06	0.1	0.24	0.28
HIF2¦Á/actin	0.16	0.26	0.44	0.49
	0.13	0.24	0.4	0.47
	0.2	0.27	0.47	0.52
TET1/actin	0.1	0.14	0.18	0.24
	0.11	0.16	0.22	0.26
	0.09	0.13	0.12	0.23
Vimentin/actin	0.24	0.27	0.39	0.41
	0.25	0.3	0.4	0.43
	0.23	0.2	0.33	0.4
N-cadherin/actin	0.26	0.14	0.32	0.14
	0.29	0.14	0.28	0.1
	0.27	0.17	0.35	0.15
